# Supplementary material for: Urine-Based Biomarker Test Uromonitor® in the Detection and Disease Monitoring of Non-Muscle-Invasive Bladder Cancer—A Systematic Review and Meta-Analysis of Diagnostic Test Performance
Source: Cancers (Basel). 2024 Feb 11;16(4):753. doi: 10.3390/cancers16040753 (PMC10886463; doi:10.3390/cancers16040753)
Supplement: Supplementary file 1 [file cancers-16-00753-s001.zip]

Archive with 1 entries (1 files):
- cancers-2815456-supplementary.pdf
